# Supplementary material for: Enhancement of Calcium Chelating Activity in Peptides from Sea Cucumber Ovum through Phosphorylation Modification
Source: Foods. 2024 Jun 20;13(12):1943. doi: 10.3390/foods13121943 (PMC11202592; doi:10.3390/foods13121943)
Supplement: Supplementary file 1 [file foods-13-01943-s001.zip]

Archive with 1 entries (1 files):
- foods-3032290-supplementary.pdf
